# Supplementary material for: After the bite: bacterial transmission from grey seals (Halichoerus grypus) to harbour porpoises (Phocoena phocoena)
Source: R Soc Open Sci. 2020 May 13;7(5):192079. doi: 10.1098/rsos.192079 (PMC7277243; doi:10.1098/rsos.192079)
Supplement: Supplementary material [file RSOS192079supp3.txt]

#load required libraries
library(dada2)
library(dplyr)
library(ggplot2)
library(magrittr)
library(phangorn)
library(phyloseq)
library(vegan)

#DADA2 input
path <- "."
fnFs <- sort(list.files(path, pattern="_R1_001.fastq", full.names = TRUE))
fnRs <- sort(list.files(path, pattern="_R2_001.fastq", full.names = TRUE))
sample.names <- sapply(strsplit(basename(fnFs), "_"), `[`, 1)
filt_path <- file.path(path, "filtered") # Place filtered files in filtered/ subdirectory
filtFs <- file.path(filt_path, paste0(sample.names, "_F_filt.fastq.gz"))
filtRs <- file.path(filt_path, paste0(sample.names, "_R_filt.fastq.gz"))

#filter and trim reads
out <- filterAndTrim(fnFs, filtFs, fnRs, filtRs, trimLeft=14, truncLen=c(290,210), maxN=0, maxEE=c(2,2), truncQ=2, rm.phix=TRUE, compress=TRUE, multithread=TRUE)

#learn error rates
errF <- learnErrors(filtFs, multithread=TRUE)
errR <- learnErrors(filtRs, multithread=TRUE)

#dereplicate duplicate identical sequences
derepFs <- derepFastq(filtFs, verbose=TRUE)
derepRs <- derepFastq(filtRs, verbose=TRUE)
names(derepFs) <- sample.names
names(derepRs) <- sample.names

#main dada2 algorithm that generates the amplicon sequence variants
dadaFs <- dada(derepFs, err=errF, multithread=TRUE, pool=TRUE)
dadaRs <- dada(derepRs, err=errR, multithread=TRUE, pool=TRUE)

#merge forward and reverse reads
mergers <- mergePairs(dadaFs, derepFs, dadaRs, derepRs, verbose=TRUE)
seqtab <- makeSequenceTable(mergers)
dim(seqtab)

#remove chimeras
seqtab.nochim <- removeBimeraDenovo(seqtab, method="consensus", multithread=TRUE, verbose=TRUE)
dim(seqtab.nochim)
sum(seqtab.nochim)/sum(seqtab)

#track reads throughout pipeline
getN <- function(x) sum(getUniques(x))
track <- cbind(out, sapply(dadaFs, getN), sapply(mergers, getN), rowSums(seqtab), rowSums(seqtab.nochim))
colnames(track) <- c("input", "filtered", "denoised", "merged", "tabled", "nonchim")
rownames(track) <- sample.names
head(track)

#assign taxonomy
taxa <- assignTaxonomy(seqtab.nochim, "./silva_nr_v128_train_set.fa.gz", multithread=TRUE)
taxa <- assignTaxonomy(seqtab.nochim, "./silva_nr_v128_train_set.fa.gz", multithread=TRUE)
taxa <- addSpecies(taxa, "silva_species_assignment_v128.fa.gz")
taxa.print <- taxa # Removing sequence rownames for display only
rownames(taxa.print) <- NULL
head(taxa.print)
taxa.print
taxa.print
head(taxa.print)

#write data to file
write.csv(file="seqtab.nochim.csv", seqtab.nochim)
write.csv(file="taxa.csv", taxa)


#write data to file for fasttree
seqs <- getSequences(seqtab.nochim)
write.table(seqs, file="otus.txt")
#This happens in bash. Generates a phylogenetic tree using fasttree of the 16S sequencings for Unifrac
#tail -n +2 otus.txt |tr -d \" |sed 's/ /		/' | tab2fasta.sh >otus.fasta
#mafft otus.fasta
#fasttree -nt -gtr -gamma -pseudo aligned.otus.fasta >aligned.otus.fasta.tree

#enter data into phyloseq
otus=read.table("otus.txt", sep=" ", header=FALSE, row.names=NULL)
tree<-read.tree("aligned.otus.fasta.tree")
library(phangorn)
tree<-read.tree("aligned.otus.fasta.tree")
tree$tip.label<-otus[[2]][match(tree$tip.label, otus[[1]])]
ps <- phyloseq(otu_table(seqtab.nochim, taxa_are_rows=FALSE),
               	sample_data(samdf),
               	tax_table(taxa),
		phy_tree(tree))

#remove nonbacterial sequences
ps <- subset_taxa(ps, Kingdom == "Bacteria")

# get a proper scaling algorithm
source("miseqR.R") # obtained from https://github.com/michberr/MicrobeMiseq
ps.initial.scale <- ps %>%
  scale_reads(round = "round")


#writing tables to file
write.table(file="all_metadata.txt", sample_data(ps.initial.scale))
write.table(file="all_otus.txt", otu_table(ps.inital.scale))
write.table(file="all_tax.txt", tax_table(ps.initial.scale))

ps.initial.scale.phylum <- ps.initial.scale %>%
  tax_glom(taxrank = "Phylum")
write.table(otu_table(ps.initial.scale.phylum), "phylum.table.txt")
write.table(tax_table(ps.initial.scale.phylum),"phyla.txt")

# For loop to generate unifrac beta diversity plots with different colors and stat_ellipse 
ps.initial.scale.ord.pcoa.unifrac <- ordinate(ps.initial.scale, method="PCoA", distance="unifrac")
pdf(file="pcoa.unifrac.initial.pdf")
for (level in colnames(sample_data(ps.initial.scale))){
  p=plot_ordination(ps.initial.scale, ps.initial.scale.ord.pcoa.unifrac, color=level, title=level) +stat_ellipse()
  print(p)
  p=plot_ordination(ps.initial.scale, ps.initial.scale.ord.pcoa.unifrac, color=level, title=level)
  print(p)
}
dev.off()


#Alpha diversity plots
pdf(file="alpha_initial_sampledata.pdf")
#plot alpha diversity of samples per sampledata colored by sampledata
for (level1 in colnames(sample_data(ps.initial.scale))){
  for (level2 in colnames(sample_data(ps.initial.scale))){
    p=plot_richness(ps.initial.scale, x=level1, measures=c("Observed", "Shannon", "Simpson"), color=level2, title=level1)
    print(p)
  }
}
dev.off()
#plot alpha diversity of samples per sampledata colored by sampledata as boxplot
pdf(file="alpha_initial_boxplot.pdf")
for (level1 in colnames(sample_data(ps.initial.scale))){
  for (level2 in colnames(sample_data(ps.initial.scale))){
    p=plot_richness(ps.initial.scale, x=level1, measures=c("Observed", "Shannon", "Simpson"), color=level2, title=level1)
    p <- p + geom_boxplot(aes(fill = level1), alpha=0.2)
    plot(p)
  }
}
dev.off()
